# Supplementary material for: OGG1 and MUTYH repair activities promote telomeric 8-oxoguanine induced senescence in human fibroblasts
Source: Nat Commun. 2025 Jan 21;16:893. doi: 10.1038/s41467-024-55638-4 (PMC11751180; doi:10.1038/s41467-024-55638-4)
Supplement: Supplementary file 4 — Source Data [file 41467_2024_55638_MOESM4_ESM.xlsx]

## Sheet: FIGURE 1
	Figure 1A					Figure 1B (Relative Cell Number)						Figure 1C (Relative Cell Number)									Figure 1E (% β-gal Positive Cells)										Figure 1F (% β-gal Positive Cells)										Figure 1G (Nuclear Area μm2)
							WT						Untreated			DL 20 min					Untreated				DL 20 min						Untreated			KBrO3 5mM			KBrO3 10mM				WT		OGG1 KO		MUTYH KO		DKO
							Untreated	Dye	Light	DL 20 min		WT	100	100	100	51.3662	50.5224	50.5643		WT	6.18652	6.75381	6.95312	8.70488	27.0903	26.3538	32.321	28.7582		WT	4.80349	5.19126	3.83693	35.0282	37.7483	40.1515	60.1695	47.8261	48.9796		Untreated	DL 20 min	Untreated	DL 20 min	Untreated	DL 20 min	Untreated	DL 20 min
						exp#1	100	90.4964	99.7579	38.5593		OGG1 KO	100	100	100	47.982	44.2693	36.2645		OGG1 KO	5.99078	5.42986	8.09399	9.33735	14.6214	10.3614	16.8196	14.7157		OGG1 KO	5.97484	5.28302	5.22088	50.3704	45.7364	39.8773	57.4257	57.8431	58.1818		195.58	216.21	381.08	169.2	236.69	109.4	175.94	101.38
						exp#2	100	96.3878	95.1046	45.6138		MUTYH KO	100	100	100	58.5979	57.9614	56.3032		MUTYH KO	8.98876	6.06061	6.88705	7.64192	12.9956	13.4361	13.7427	11.6337		MUTYH KO	6.69145	6.64452	6.60793	43.4109	48.8235	46.5753	49.5413	50	54.6392		161.25	364.91	136.21	169.27	206.18	68.15	309.2	97.47
						exp#3	100	97.5511	94.5913	43.5342		DKO	100	100	100	63.6805	66.5596	67.8217		DKO	9.18033	12.0996	8.31025	12.0582	10.8871	13.6752	13.9682	13.6646		DKO	3.22581	3.02198	3.02326	30.5343	42.5373	42.3358	47.4748	43.1655	52.7273		126.6	387.95	105.25	408.65	263.97	65.28	193.61	205.84
						exp#4	100	96.6102	97.6271	47.0339			exp#1	exp#2	exp#3	exp#1	exp#2	exp#3			exp#1	exp#2	exp#3	exp#4	exp#1	exp#2	exp#3	exp#4			exp#1	exp#2	exp#3	exp#1	exp#2	exp#3	exp#1	exp#2	exp#3		237.62	310.16	379.26	176.87	262.97	87.33	184.53	121.59
						exp#5	100	98.8705	97.828	42.311																															198.14	262.87	126.36	465.2	439.25	209.87	128.16	92.67
						exp#6	100	98.2745	97.1241	47.7403																															140.58	252.37	176.43	242.74	364.11	89.84	257.26	124.61
																																									165.12	352.89	253.98	170.47	392.57	76.47	258.05	93.41
							OGG1 KO																																		244.52	458.21	138.59	487.45	92.34	165.85	162.12	167.1
							Untreated	Dye	Light	DL 20 min																															310.82	172.6	107	252.67	72.46	254.17	93.23	285.21
						exp#1	100	106.017	98.2494	73.8512																															163.6	273.56	184.52	130.71	354.56	322.99	132.15	103.41
						exp#2	100	97.0297	96.5346	67.5212																															150.32	387.14	196.42	234.69	270.76	181.11	140.56	266.34
						exp#3	100	106.061	102.674	76.8908																															189.68	227.82	125.62	144.19	273.59	120.03	122.77	175.98
						exp#4	100	99.6381	100.483	57.4186																															261.21	459.41	156.97	116.86	131.98	564.82	74.13	223.24
						exp#5	100	98.5799	98.9349	57.1598																															258.57	311.61	104.53	172.1	103.64	89.1	86.15	188.73
						exp#6	100	99.0375	97.7863	69.5861																															166.22	233.31	173.11	95.12	321.55	217.34	105.7	149.39
																																									339.06	208.41	80.4	94.52	76.27	163.66	92.14	146.74
							MUTYH KO																																		277.31	144.74	76.81	161.16	131.84	110.21	118.45	256.94
							Untreated	Dye	Light	DL 20 min																															375.94	262.68	241.51	143.91	138.02	129.99	163.5	111.66
						exp#1	100	104.936	93.1911	56.3008																															308.57	268.8	207.21	255.23	119.54	138.39	85.02	182.86
						exp#2	100	90.507	103.109	69.8834																															186.73	132.01	84.75	257.57	130.76	309.23	93.95	136.04
						exp#3	100	105.1	98.7635	70.9428																															187.43	626.93	157.9	105.32	122.33	176.99	71.4	231.39
						exp#4	100	100.463	97.6852	70.8333																															298.21	730.77	338.05	225.73	259.86	198.95	262.74	299.12
						exp#5	100	96.7871	96.3855	58.6345																															430	277.76	135.28	428.8	215.84	237.31	217.25	106.74
						exp#6	100	100.493	95.5665	69.9507																															229.98	264.06	141.06	382.52	133.24	187.35	168.39	107.84
																																									276.55	423.43	128.53	180.48	396.81	150.42	187.16	98.41
							DKO																																		208.81	323.15	120.25	236.54	172.93	148.95	142.92	114.51
							Untreated	Dye	Light	DL 20 min																															325.54	146.75	301.07	186.18	232.43	280.28	149.08	127.35
						exp#1	100	101.941	93.1176	81.5882																															181.67	291.23	117.14	164.7	169.02	101.68	151.41	148.61
						exp#2	100	107.045	98.6908	79.1771																															182.66	580.32	184.81	169.87	315.07	227.56	175.94	200.19
						exp#3	100	99.2504	98.5007	92.8036																															150.61	260.62	94.84	220.08	391.39	247.22	126.96	306.57
						exp#4	100	98.3664	98.5998	73.7456																															218.87	98.92	125.39	255.91	289.92	263.69	200.39	120.51
						exp#5	100	97.1989	98.0392	76.0224																															275.14	114.3	148.34	147.86	314.95	174.62	152.22	198.83
						exp#6	100	103.574	101.294	78.6198																															163.38	230.11	173.38	129.52	335.51	148.51	161.48	313.55
																																									128.71	150.03	141.3	132.78	492.81	102.48	152.6	244.42
																																									184.56	168.65	215.79	123.65	398.9	127.08	227.68	198.62
																																									283.7	106.76	103.38	126.52	297.12	210.11	208.02	82.77
																																									105.55	188.34	150.55	95.43	172.54	147.41	105.25	120.18
																																									249.06	231.35	139.78	53.21	191.65	110.48	124.6	69.63
																																									147.42	219.92	107.12	87.75	288.22	150	51.8	67.48
																																									142.35	103.24	168.03	88.92	146.65	264.92	91.89	188.38
																																									143.33	184.44	326.98	87.86	229.68	278.84	285.96	255.65
																																									207.29	254.27	141.83	254.64	206.94	252.24	173.8	254.04
																																									224.23	209.17	199.24	120.05	192.06	185.32	167.51	181.89
																																									119.41	163.44	99.35	216.61	161.35	553.55	237.16	197.79
																																									151.72	257.07	88.84	212.82	100.43	169.28	166.16	169.67
																																									237.86	169.35	146.92	150.02	161.88	152.23	113.55	200.35
																																									168.99	274.87	121.61	94.5	226.58	328.75	133.37	162.98
																																									107.1	387.16	109.29	88.15	336.62	247.3	186.57	181.35
																																									137.07	116.38	153.23	89.42	327.77	237.44	124.72	509.98
																																									139.46	336.49	160.06	153.26	173.31	147.1	130.27	238.18
																																									217.63	299.55	128.56	149.46	125.04	357.63	112.77	110.04
																																									452.87	430.66	170.41	126.18	144.69	137.91	100.63	160.71
																																									149.51	144.46	100.13	149.96	99.17	144.99	216.23	145.42
																																									219.38	137.2	182.73	183.19	160.07	366.6	223.47	172.22
																																									141.08	172.81	339.35	122.26	206.71	182.65	157.12	126.22
																																									180.55	236.05	147.18	126.69	375.11	380.65	147.87	225.77
																																									319.68	246.47	187.21	129.65	157.57	185.05	186.49	447.4
																																									206.64	184.97	145.84	127.9	372.52	124.03	154.35	270.87
																																									278.46	137.79	194.93	127.97	126.97	197.78	159.27	251.69
																																									244.28	255.25	226.58	361.93	181.77	165.31	137.22	324.5
																																									182.33	193.43	165.37	223.36	227.82	97.7	149.3	278.22
																																									254.96	268.22	124.94	272.82	120.2	172.97	111.65	278.76
																																									180.25	112.49	187.14	203.15	166.16	138.83	189.68	287.34
																																									115.01	163.14	223.5	227.9	244.87	125.74	92.91	191.02
																																									157.92	268.51	124.27	250.72	167.17	132.72	70.66	241.52
																																									279.8	236.02	210.89	144.71	154.11	150.59	147.02	172.12
																																									330.84	188.28	203.07	125.54	129.97	170.13	70.29	168.31
																																									214.36	123.43	159.08	196.5	230.95	172.85	131.14	98.48
																																									221.43	145.13	141.01	136.91	91.15	111.39	102.08	130.13
																																									177.03	97.89	186.89	334.22	333.11	336.1	84.81	235.31
																																									87.12	112.1	201.52	188.49	158.71	98.02	72.06	318.73
																																									193.48	154.8	149.88	315.2	156.85	121.48	65.95	120.06
																																									337.11	204.2	163.06	300.86	180.43	192.46	97.09	120.24
																																									203.26	142.23	209.97	326.11	134.05	156.82	87.11	462.19
																																									176.72	711.31	156.22	119.09	290.7	105.53	242.49	135.01
																																									172.63	173.4	107.82	142.54	148.07	173.12	200.25	130.52
																																									228.43	228.68	154.56	147.64	128.48	110.74	242.35	91.08
																																									185.28	428.71	186.17	229.63	140.63	158.4	253.72	114.04
																																									225	378.13	134.12	258.93	299.31	152.12	252	147.8
																																									221.86	245.81	125.35	293.37	202.85	133.69	146.23	158.68
																																									104.08	257.06	124.31	186.93	283.91	293.78	296.45	164.82
																																									236	235.26	110.92	227.54	196.69	105.16	261.02	158.18
																																									204.81	159.6	161.34	280.9	178.67	124.9	233.01	205.11
																																									203.16	122.5	115.17	290.05	133.59	91.8	130.92	255.77
																																									249.81	182.09	128.83	190.61	123.08	222.6	111.07	240.29
																																									177.91	101.07	136.93	83.34	200.17	331.86	97.33	185.02
																																									145.26	312.59	102.28	196.44	162.99	158.24	142.21	169.86
	cat#RPN800E																																								195.34	115.73	138.86	147.09	171.84	170.56	133.64	114.59
	Amersham Molecular Weight Marker																																								293.26	317.36	161.43	367.47	295.49	279.06	294.93	142.37
	used for all WBs																																								245.25	96.82	103.68	76.03	212.13	388.28	130.33	72.36
	x = 76 and 52 kDa (unique colors)																																								205.21	457.59	138.76	97.83	293.88	333.61	143.25	139.95
																																									198.41	247.51	165.93	119.14	173.74	323.71	238.65	110.4
																																									127.56	370.07	113.55	283.31	252.02	200.41	239.32	90.16
																																									152.97	238.83	240.88	193.94	186.01	208.22	152.16	242.7
																																									221.53	314.62	227.75	338.05	108.77	199.14	191.86	179.2
																																									174.87	208.68	149.45	265.58	147.08	271.81	155.91	122.69
																																									153.31	233.81	136.8	266.89	149.73	178.38	277.65	130.29
																																									119.46	232.33	127.08	439.12	215.17	175.75	113.7	217.99
																																									190.04	258.63	231.42	263.95	434.41	255.75	107.9	218.17
																																									276.48	245.67	204.08	271.59	217.97	202.59	280.15	188.92
																																									205.33	202.27	147.42	221.51	246.87	266.39	178.38	178.38
																																									244.52	230.07	213.6	200.89	194.71	376.22	164.48	188.53
																																									146.8	384.57	277.55	155.63	167.25	180.61	157.98	172.66
																																									282.89	668.63	121.03	192.1	237.71	181.04	174.03	312.09
																																									215.98	241.4	222.49	130.67	316.96	127.08	152.87	158.45
																																									274.18	249.15	230.38	125.92	148.02	483.05	268.82	140.31
																																									213.47	833.39	125.15	98.65	165.1	158.81	185.79	215.44
																																									262.27	174.14	145.3	263.48	210.4	201.25	385.67	243.41
																																									177.17	244.06	132.07	169	463.92	247.57	127.86	266.42
																																									194.94	404.43	114.99	117.24	142.99	228.3	114.34	261.77
																																									154.87	460.42	107.5	100.47	238.72	137.41	313.95	258.3
																																									174.29	393.35	151.57	131.34	437.99	124.16	112.19	193.19
																																									179.37	191.1	140.94	360.06	133.04	109.93	155.77	165.74
																																									168.81	193.81	185.34	279.91	156.58	182.2	196.06	174.45
																																									277.17	405.37	181.17	216.71	154.17	129.05	166.97	336.24
																																									195.84	152.72	163.99	293.47	206.25	242.63	149.71	377.77
																																									313.87	193.04	147.41	166.81	227.99	129.79	342.26	144.05
																																									267.51	157.19	174.34	197.69	320.54	203.47	142.73	138.83
																																									163.14	116.88	149.48	175.94	262.94	352.41	210.16	147.75
																																									256.66	151.64	87.53	326.64	155.19	87.36	189.74	175.45
																																									268.5	348.14	123.86	181.59	308.38	160.33	251.74	127.96
																																									296.63	349.63	151.1	173.89	194.34	234.39	164.46	175.95
																																									321.96	232.6	194.17	168.15	200.63	266.96	301.79	124.1
																																									271.41	129.54	142.63	283.18	205.7	113.3	257.94	115.14
																																									283	148.46	166.88	235.74	247.53	367.36	135.95	262.64
																																									232.97	129.18	170.92	217.56	249.17	110.53	204.45	236.31
																																									210.33	146.71	178.35	168.25	180.15	234.22	115.6	250.08
																																									153.9	176.93	168.42	183.88	127.71	295.12	281.03	165.83
																																									287.52	157.89	478.11	217.81	246.78	111.96	223.31	156.15
																																									292.11	187.32	190.64	125.48	137.92	111.95	106.79	209.76
																																									177.94	135.13	182.26	385.51	154.86	204.29	78.64	344.43
																																									169.88	715.59	250.45	113.89	169.74	337.55	124.73	109.29
																																									343.14	508.98	129.6	190.85	172.94	221.8	103.54	101.67
																																									262.47	103.84	199.54	110.43	166.56	441.35	111.79	292.01
																																									185.57	121.87	249.69	214.09	158.93	265.8	127.52	279.67
																																									259.99	152.59	301.85	371.57	225.03	401.11	324.94	143.16
																																									322.99	424.44	219.07	200.1	153.95	153.31	654.5	215.99
																																									163.84	352.38	291.13	288.63	108.95	361.79	235.56	132.1
																																									221.4	283.78	90.39	255.46	195.95	122.88	202.85	333.54
																																									340.86	94.02	116.34	313.54	162.2	401.12	289.33	158.93
																																									255.62	227.97	321.43	243.7	111.79	210.16	337.42	285.34
																																									266.91	236.33	249.45	276.53	156.49	350.78	250.61	192.01
																																									258.1	149.14	230.4	299.56	211.73	192.78	193.29	206.16
																																									115.98	92.56	165.95	102.06	140.92	211.48	176.11	229.68
																																									207.39	211.42	137.57	275.43	347.76	155.2	238.38	156.35
																																									98.7	189.01	143.59	121.1	159.38	208.03	240.91	217.41
																																									93.28	113.25	127.55	129.58	133.29	223.16	211.39	351
																																									132.37	113.36	271.61	119.57	176.24	208.2	316.32	625.36
																																									220.13	494.16	80.59	108.17	249.49	295	112.82	230.12
																																									356.71	143.29	127.85	92.47	227.77	76.89	285.54	442.7
																																									196.94	151.71	147.31	96.56	188.59	187.98	171.25	111.16
																																									262.51	301.02	147.43	117.23	250.08	165.51	210.73	142.34
																																									247.82	137.71	267.75	69.95	290.53	202.71	413.71	279.37
																																									263.53	116.47	157.43	89.98	200.68	185.85	295.09	325.69
																																									355.82	122.87	154.86	111.68	270.96	172.05	213.06	140.26
																																									213.7	342.03	112.44	156.14	628.89	327.82	214.18	204
																																									226.47	303.06	319.25	274.28	134.01	116.77	476.05	133.03
																																									270.54	123.69	196.84	132.71	256.89	125.45	87.35	170.51
																																									181.56	323.96	161.36	361.18	136.46	155.77	273.2	378.57
																																									166.41	189.46	160.93	296.42	325.28	198.73	144.75	231.91
																																									176.77	230.77	146.85	127.13	258.15	350.36	182.64	252.44
																																									145.99	309.31	129.04	114.16		126.97	196.44
																																									115.03	498.29	228.17	124.3		84.28	188.42
																																									266.63	161.62	204.47	312.11		511.67	399.47
																																									299.97	713.59	469.51	155.74		302.87	346.06
																																									225.47	331.49	128.79	114.8		116.5	423.16
																																									336.12	231.28	188.69	115.6		113.43	234.46
																																									375.18	107.24	456.5	209.98		223.5	135.6
																																									170.58	80.09	196	337.51		179.49	267.28
																																									177.97	84.42	336.32	152.14		57.51	146.84
																																									371.32	111.67	348.34	92.5		119.43	291.28
																																									332.1	337.89	144.35	230.43		271.34	365.71
																																									264.25	347.24	142.41	169.08		330.54	467.97
																																									181.02	417.72	327.37	108.92		138.52	145.39
																																									228.51	172.64	157.4	202.39		160.69	229.21
																																									239.16	110.57	230.86	185.01		100.64	183.93
																																									187.64	213.17	178.29	163.78		166.15	266.32
																																									234.23	566.61	192.53	241.95		167.59	167.98
																																									294.69		213.87	236.93		144.08	316.93
																																									247.78		169.79	141.3		194.14	281.56
																																									179.61		187.57	201.61		266.77	202.81
																																									161.9		222.35	228.23		456.8	195.01
																																									253.07		167.73	266.9		290.47	248.21
																																									157.15		155.63			115.59	346.78
																																									535.71		220.49			125.67	199.19
																																									186.64		175.8			152.97	141.6
																																									195.59		291.13			170.38	189.61
																																									366.13		300.43			177.91	218.96
																																									199.24		231.73			192.71	295.61
																																									314.05		293.02			203.75	326.36
																																									239.65		198.22			154.08
																																									258.11		152.75			134.3
																																									216.01		214.37			517.16
																																									167.49		136.69			165.68
																																									346.6		84.97			195.59
																																									332.89		94.16			161.75
																																									199.48		198.97			114.9
																																									204.96		137.81			138.78
																																									162.57		245.93			374.98
																																									231.08		246.97			337.55
																																									217.59		208.79			226.93
																																									413.5		193.34			217.66
																																									85.5		92.56
																																									203.96		240.18
																																									195.07		215.56
																																									258.09		229.19
																																									306.66		187.84
																																									275.73		137.32
																																									498.07		170.43
																																									222.63		215.28
																																									135.14		296.22
																																									152.9		291.16
																																									217.19		235.44
																																									251.13		216.13
																																									179.13		185.3
																																											375.18
																																											107.8
																																											264.29
																																											92.81
																																											144.14
																																											215.9
																																											194.47
																																											100.17
																																											131.21
																																											284.73
																																											283.96
																																											229.31
																																											149.26
																																											160.59
																																											222.33
																																											158.41
																																											162.45

## Sheet: FIGURE 2
	Figure 2B (# CCF per 100 Cells)											Figure 2C (% DDR+ CCF)								Figure 2D (# bridges per 100 Cells)								Figure 2F (% cGAS+ CCFs)								Figure 2G (Fold Change in Concentration)
		Untreated				DL 20 min (24h recovery)						WT								Untreated			DL 20 min					Untreated			DL 20 min					WT						OGG1 KO						MUTYH KO
	WT	3.125	3.25	2.48139	4.24837	12.7182	10.199	10.7232	13.9073			Untreated			DL 20 min				WT	0.1	0	0	0	0.1	0		WT	20	10	14.2857	60	65	60			Untreated			DL 20 min			Untreated			DL 20 min			Untreated
	OGG1 KO	2.48139	2.96296	2.72277	2.96053	5.21092	4.91401	4.4665	4.96689		γH2AX	65	60	40	100	70	75		OGG1 KO	0.1	0.1	0	0	0.2	0		OGG1 KO	13.6364	10	15	23.8095	25	10		CXCL1	1	1	1	2.88191	1.0898	2.13233	1.13976	0	1.27224	1.17364	1.17364	2.1828	0.808544	1.28367
	MUTYH KO	2.47525	2.72277	2.20588	2.91262	5.19802	5.14706	4.70297	5.28053		53BP1	0	5	5	5	5	0		MUTYH KO	0.2	0.3	0.1	0.2	0.2	0.1		MUTYH KO	10	15.7895	14.2857	15	15	28.5714		FAS	1	1	1	3.93104	3.98031	5.00671	0.996746	0.992657	1.01597	2.22358	2.15333	4.08028	1.39804	1.34591
	DKO	4.69136	4.14634	4.9505	3.64238	4.73815	4.98753	5.44555	3.98671			exp#1	exp#2	exp#3	exp#1	exp#2	exp#3		DKO	0.3	0.2	0.2	0.3	0.3	0.3		DKO	8.69565	9.52381	4.7619	9.52381	9.09091	14.2857		GDF-15	1	1	1	5.99935	5.77477	2.99063	0.56719	0.577612	0.321805	0.587428	0.638563	0.898248	0.803202	0.822747
		exp#1	exp#2	exp#3	exp#4	exp#1	exp#2	exp#3	exp#4											exp#1	exp#2	exp#3	exp#1	exp#2	exp#3			exp#1	exp#2	exp#3	exp#1	exp#2	exp#3		MMP3	1	1	1	3.282	3.20157	2.66514	0.689754	0.699544	0.640209	1.50249	1.45415	1.60589	1.01935	1.03217
												OGG1 KO																								exp#1		exp#2	exp#1		exp#2	exp#1		exp#2	exp#1		exp#2	exp#1
												Untreated			DL 20 min																					tech #1	tech #2		tech #1	tech #2		tech #1	tech #2		tech #1	tech #2		tech #1	tech #2
											γH2AX	47.3684	57.8947	65	55	68.1818	66.6667
											53BP1	5.26316	10.5263	10	10	13.6364	11.1111
												exp#1	exp#2	exp#3	exp#1	exp#2	exp#3
												MUTYH KO
												Untreated			DL 20 min
											γH2AX	47.6191	60.8696	60	63.1579	75	83.3333
											53BP1	14.2857	13.0435	10	5.26316	15	5.55556
												exp#1	exp#2	exp#3	exp#1	exp#2	exp#3
												DKO
												Untreated			DL 20 min
											γH2AX	65	65	70	61.9048	63.1579	68.1818
											53BP1	10	10	15	9.52381	15.7895	9.09091
												exp#1	exp#2	exp#3	exp#1	exp#2	exp#3
[truncated: 10 more columns]

## Sheet: FIGURE 3
	Figure 3A (Number of Signal Free Ends per Metaphase)									Figure 3B (Number of Fragile Telomeres per Metaphase)									Figure 3C								Figure 3E (% Cells with DDR+ telomeres)
	WT		OGG1 KO		MUTH KO		DKO			WT		OGG1 KO		MUTH KO		DKO											WT
	Untreated	DL 20 min	Untreated	DL 20 min	Untreated	DL 20 min	Untreated	DL 20 min		Untreated	DL 20 min	Untreated	DL 20 min	Untreated	DL 20 min	Untreated	DL 20 min										Untreated				DL 20 min
	0	4.18182	3	11.5	0	4.38095	2.35897	4.08889		2.55556	9.40909	3	5.75	3.06667	5.47619	2.35897	2.04444									γH2AX	13.8614	4.34783	12.3288	21.5686	42.4242	38.3333	30	71.7949
	3.2093	4.6	2	4.18182	1.27778	1.12195	5.87234	2.3		3.2093	8.05	5	2.09091	3.83333	2.2439	1.95745	0.575									53BP1	9.90099	4.34783	12.3288	5.88235	54.5455	41.6667	33.3333	53.8462
	5	9.4359	9.85714	0.901961	0.978723	3	5.87234	2.70588		2	10.6154	3.28571	5.41176	0.978723	4	1.95745	1.35294									Both	3.9604	2.89855	8.21918	5.88235	19.1919	13.3333	26.6667	43.5897
	1	1.04545	3.06667	7.85366	5.22727	2	5.75	2.45333		3	5.22727	2.04444	1.12195	1.04545	5	1.91667	2.45333										exp#1	exp#2	exp#3	exp#4	exp#1	exp#2	exp#3	exp#4
	0	3.63158	9.62791	10.9524	0	2.09091	6	4.18182		1.02222	4.84211	2.13953	4.38095	1.53333	3.13636	4	1.04545
	1.64286	2.42105	6	5	8.25641	6	4.08889	1.86486		4.92857	3.63158	2	3	2.35897	5	3.06667	3.10811										OGG1 KO
	6.13333	4.6	3.91489	2	5.11111	4	3	3.68		2.04444	9.2	2.93617	3	2.55556	2	5	3.06667										Untreated				DL 20 min
	3.13636	3	2	1.06977	1.31429	6.27273	1.10843	6.73171		3.13636	5	4	4.27907	0.657143	3.13636	1.10843	3.36585									γH2AX	20.3125	14.9254	19.6078	9.61538	20.7317	30.5882	10.8696	24
	2.74627	6	5	5.62222	2.04444	2.3	6.13333	5.60976		2.0597	7	2	3.06667	2.04444	2.3	2.04444	3.36585									53BP1	10.9375	16.4179	21.5686	7.69231	9.7561	32.9412	17.3913	26
	3.45	5.34884	1	6.98734	3	1.84	5.47619	4.6		3.45	6.4186	2	2.91139	2	0.92	1.64286	2.62857									Both	4.6875	8.95522	11.7647	3.84615	8.53659	14.1176	10.8696	10
	4.38095	1.02222	7	4.23684	0	2.16471	4.08889	9		4.38095	8.17778	1	3.63158	3.2093	1.62353	2.04444	3										exp#1	exp#2	exp#3	exp#4	exp#1	exp#2	exp#3	exp#4
	10.0364	6.27273	6.13333	12.2667	1	0	5	3.7551		2.50909	4.18182	0	7.15556	2	1	3	0.938776
	2.96774	1.66265	0	8.68889	0	0.666667	1.15	9.58333		2.96774	5.54217	2	2.55556	2.93617	2	1.15	1.91667										MUTYH KO
	5.52	1.06977	6.4186	3	5.22727	3.72973	2.55556	5.75		3.68	4.27907	2.13953	4	2.09091	1.24324	5.11111	1.91667										Untreated				DL 20 min
	2.19048	2.62857	7.15556	3	3.10112	1.04545	9	1.21053		1.09524	2.62857	3.06667	3	2.06742	1.04545	2	2.42105									γH2AX	8.92857	24.6154	8.47458	12.5	28.8462	28.169	26.9231	19.6078
	4.75862	9.2	4.08889	6.13333	1.06977	3	7.31818	10.2895		1.58621	6.9	3.06667	3.06667	1.06977	2.5	3.13636	3.02632									53BP1	17.8571	18.4615	8.47458	16.6667	25.9615	22.5352	25	23.5294
	2.09091	5	6.4186	0	6.73171	6.13333	6.45614	6.4186		1.04545	6	5.34884	2	2.2439	2.04444	2.42105	1.06977									Both	3.57143	12.3077	6.77966	8.33333	11.5385	14.0845	25	13.7255
	6.13333	6.05263	0.686567	8.7027	3.13636	2.55556	8.91837	3.94286		4.08889	6.05263	1.37313	2.48649	2.09091	1.02222	2.81633	5.25714										exp#1	exp#2	exp#3	exp#4	exp#1	exp#2	exp#3	exp#4
	3.06667	2	6.13333	11.2444	0	1.02222	6.57143	13.907		5.11111	5	3.06667	2.04444	1	6.13333	3.94286	5.34884
	9.78723	5.22727	4.08889	6.4186	4	2.2439	2.06742	7.73832		1.95745	4.18182	2.04444	4.27907	2	2.2439	2.58427	3.43925										DKO
	5.93548	1.27778	2.02198	3	6.4186	3.36585	2.19048	10.2222		4.45161	11.5	1.51648	6	7.48837	4.4878	6.57143	3.57778										Untreated				DL 20 min
	6.4186	4.79167	6	3.06667	1	3	4.18182	5.30769		2.13953	10.5417	2	4.08889	4	3	6.27273	4.12821									γH2AX	21.4286	36.0656	1.49254	26	25	21.3333	10.3448	35.4167
	3.28571	2.09091	9.40909	10.6977	5	4.08889	9.75758	11.405		3.28571	6.27273	4.18182	2.13953	4	4.08889	5.57576	5.70248									53BP1	19.6429	19.6721	8.95522	28	23.5294	18.6667	18.9655	29.1667
	3.34545	5.19355	4.75862	6.57143	0	2	10.5747	10.0976		4.18182	9.64516	2.37931	3.28571	2.91139	6	2.64368	4.4878									Both	8.92857	11.4754	1.49254	10	11.7647	9.33333	10.3448	18.75
	6.9697	9.40909	6.73171	1.4375	0	3.03297	6.95349	6.19231		2.78788	8.36364	3.36585	2.875	5.57576	4.04396	3.2093	2.65385										exp#1	exp#2	exp#3	exp#4	exp#1	exp#2	exp#3	exp#4
	3.83333	5.41176	9.68421	5.52	3.13636	1	11.5	11.2195		3.83333	4.05882	6.05263	1.84	4.18182	3	2.3	4.4878
	10.8235	2.15625	5.75	11.1034	8	6.57143	9.2	10		1.35294	5.75	1.91667	6.34483	3	6.57143	4.08889	4
	8.55814	11.5	2	9	2	5.60976	8.17778	8.84615		5.34884	11.5	3	3	4	4.4878	3.06667	2.65385
	7	4.4878	2.98701	7.31818	2.93617	4.27907	9.40909	7.54098		3	6.73171	1.79221	4.18182	2.93617	5.34884	2.09091	3.01639
	4	8	7.15556	1.7037	5.22727	6.76471	5.37662	7.15556		5	7	1.02222	5.11111	3.13636	5.41176	2.98701	3.57778
	7.15556	2	5.22727	7.48837	3.57778	2.13953	6.05263	4.92857		4.08889	6	2.09091	2.13953	3.06667	3.2093	6.05263	4.92857
	6	5	3.68	12.0476	3.28571	2.70588	12.1053	11.5		2	6	0.92	4.38095	3.28571	4.73529	2.42105	4.6
	2	3.83333	10.6585	13.1429	2.2716	5.41176	2.35897	6.27273		4	8.625	3.92683	7.16883	3.40741	6.31373	3.53846	4.18182
	3.83333	4.4878	8.55814	9.2	1.02222	3.06667	11.2195	9.94595		2.875	5.60976	3.2093	5.36667	6.13333	9.2	3.36585	2.48649
	6.13333	10.4545	4.18182	10.9524	6.13333	4.89362	10.6977	8.36364		2.04444	11.5	6.27273	8.7619	6.13333	7.82979	2.13953	5.22727
	3.28571	3.13636	4.08889	8.55814	7	8.7619	4.6	10		3.28571	8.36364	4.08889	5.34884	9	10.9524	4.6	7
	4.4878	7.66667	10.7333	5.11111	3.13636	3.63158	2.48649	5.89744		1.12195	13.1429	3.06667	4.08889	6.27273	6.05263	1.24324	7.07692
	6.27273	8.11765	4.27907	10.0976	8.36364	0.978723	9.48454	5.97403		1.04545	10.8235	3.2093	6.73171	5.22727	6.85106	3.31959	2.98701
	6	5.11111	7.66667	8.94444	2.875	2	9.2	2.81633		1	7.66667	3.28571	7.66667	5.75	5	4.08889	3.7551
	4.84211	2	10.3371	10.2222	7.44118	3.28571	2.77108	2.96774		2.42105	11	3.61798	4.08889	4.73529	4.10714	2.21687	4.45161
	0	4.04396	12.2667	6.81481	4.97297	7.48837	11	8.36364		8.25641	15.6703	4.6	4.25926	4.97297	6.4186	3	4.87879
	4	7	13.3158	4.18182	4.84211	7.48837	8.17778	6.57143		5.5	18	6.05263	8.36364	4.84211	6.4186	4.08889	3.94286
	0	3	14.6364	7.1875	4.89362	9.68421	7.82979	5.60976		3.63158	21	3.13636	5.75	4.89362	4.84211	2.93617	3.36585
	0.414414	0	10.2222	16.2353	6	5.57576	11.1209	2.04444		4.55856	11.2195	5.11111	8.11765	3	1.39394	3.03297	5.11111
	2.96774	1.02222	12.9744	1.09524	1.03371	6.38889	8.25641	4.4878		4.45161	17.3778	3.53846	9.85714	3.10112	1.27778	3.53846	3.36585
	1.02222	2.04444	12.7778	5.11111	5.57576	8.07018	8.05	5.75		5.11111	18.4	2.55556	6.13333	4.18182	1.61404	3.45	3.83333
	4.38095	3	8.51852	10	3.13636	5.75	2.13953	8.625		0	19	6.81481	6	3.13636	4.3125	6.4186	4.3125
	4.75862	3	10.9524	7.66667	4.18182	8.11765	4	1.21053		3.17241	14	2.19048	5.11111	5.57576	6.76471	4	3.63158
	1.84	3	14.8387	2	6.57143	7.07692	4.92857	6.70833		3.68	9	2.96774	7	2.62857	4.71795	2.46429	2.875
	2.48649	1.06977	6.57143	5.11111	4.6	4.84211	4.08889	4		2.48649	12.8372	4.92857	6.81481	3.45	7.26316	5.11111	4
	2.3	0	10.2222	13.3158	1.09524	7.07692	2.49398	2.19048		9.2	13.1429	5.11111	4.84211	5.47619	7.07692	3.3253	3.28571
	4.4878	1	5.60976	4.18182	4.1194	7.66667	4.84211	4.71795		1.12195	14	2.2439	3.13636	2.74627	5.11111	3.63158	2.35897
	1.17949	2.09091	11.5	5	2.875	5.89744	5.57576	5.11111		7.07692	10.4545	3.28571	3	6.70833	7.07692	5.57576	5.11111
	4.05882	2.04444	12.3415	4.67797	10.9524		4	6.47887		6.76471	8.17778	3.36585	7.79661	3.28571		5	4.53521
	3.13636	0	9.40909	9.40909	10.2222		2.60377	7.85366		7.31818	12.2667	1.04545	5.22727	10.2222		2.60377	3.36585		cat#RPN800E
	4.05882	4.89362	12.0476	4.85714	6.9		5.60976			1.35294	8.80851	6.57143	7.71429	6.9		2.2439			Amersham Molecular Weight Marker
	1.06977	3	14.5263	5.24051	4.84211		3.28571			6.4186	10	3.63158	5.24051	3.63158		4.10714
	2.875	2	10.9153	11.2444	2.2439		7.41935			4.3125	11	5.45763	5.11111	5.60976		2.96774
	5.75	3.13636	14.8387	2.92063	2.3		5.57576			4.6	8.36364	7.41935	7.30159	6.9		2.78788
	0			2.70588	4.5098		5.22727			5.11111			4.05882	3.60784		4.18182
				2.48649			2.04444						4.97297			3.06667
							2.19048									3.28571

## Sheet: FIGURE 4
	Figure 4C (Tel G FISH Mean Signal Intensity)											Figure 4D						Figure 4E (Normalized PAR intensity)											Figure 4F (% β-gal Positive Cells)
	WT		OGG1 KO		MUTH KO		DKO		WT										WT		OGG1 KO		MUTH KO		DKO				DMSO						0.5 μM Olaparib
	Untreated	DL 20 min	Untreated	DL 20 min	Untreated	DL 20 min	Untreated	DL 20 min	5mM KBrO3										Untreated	DL 20 min	Untreated	DL 20 min	Untreated	DL 20 min	Untreated	DL 20 min			Untreated			DL 20 min			Untreated			DL 20 min
	732.137	1409.75	377.413	474.951	467.912	792.103	152.233	125.877	4203.42									exp#1	1	50.6974	0.337168	36.9018	0.216494	51.1593	0.387077	10.0395		WT	6.42458	6.41026	7.19557	30.5556	29.3194	41.0072	15.2709	10.7759	14.2857	48.3516	51.8692	46.6981
	763.362	2172.3	444.002	277.515	628.688	973.726	158.218	133.752	3104.29									exp#2	1	103.374	0.48495	31.9721	0.755716	63.1343	0.790168	0.307395		OGG1 KO	6.35593	7.69231	7.94045	12.9187	11.8644	15.2824	10.6164	9.77199	9.56522	19.4215	22.5962	18.9815
	906.224	1484.59	290.535	394.472	445.193	702.896	142.819	105.798	1879.25									exp#3	1	59.6259	5.00873	25.8282	1.394	35.765	0.806853	3.55936		MUTYH KO	7.72947	6.46552	7	11.6751	11.9718	13.7157	14.4628	9.41177	9.52381	23.4742	19.2661	21.0784
	866.973	1084.31	336.586	261.569	386.579	1217.02	112.671	174.674	3427.78																			DKO	7.3107	7.44337	9.12052	11.4695	13.3333	13.6546	12.2905	8.61244	9.21053	12.5628	11.7647	12.973
	875.847	1305.63	299.922	327.076	478.207	1252.8	162.881	188.377	2019.85																				exp#1	exp#2	exp#3	exp#1	exp#2	exp#3	exp#1	exp#2	exp#3	exp#1	exp#2	exp#3
	810.969	1490.01	297.819	381.491	407.82	775.5	129.997	206.748	4940.06
	697.213	1510.51	251.193	358.028	274.782	668.515	164.72	256.814	2455.06
	907.291	1320.06	381.023	301.181	376.051	1252.18	139.053	147.478	955.436
	950.735	973.336	298.017	362.785	479.784	776.897	138.997	183.408	1524.81
	969.729	896.863	233.009	462.234	267.09	806.494	113.303	150.899	1823.59
	845.817	2119.62	234.691	309.246	313.132	444.921	135.255	262.37	1050.19
	1050.39	1233.34	271.004	470.668	401.786	722.532	110.163	175.458	1726.34
	125.458	1101.99	318.302	552.721	437.375	1200.56	143.898	196.521	845.387
	166.712	2350.68	316.245	604.199	197.97	912.929	110.098	107.354	1627.54
	144.873	1822.77	254.138	575.908	352.017	793.91	150.469	149.085	1355.53
	143.877	1432.97	208.168	574.669	377.15	542.848	152.829	196.919	1100.23
	124.435	2093.17	274.698	469.763	593.799	1335.44	147.153	187.549	815.285
	128.004	1673.77	257.232	640.882	375.477	1116.9	140.097	140.147	1303.63
	144.964	2074.58	197.769	511.774	349.575	558.952	134.716	148.002	910.871
	113.597	1813.97	374.976	608.849	240.136	755.71	178.138	157.438	1264.88
	131.065	1509.75	333.164	420.425	267.138	861.729	158.185	172.638	1150
	129.242	1418.07	472.05	261.438	331.533	640.428	117.193	164.067	1157.23
	129.324	869.447	472.862	399.154	400.668	573.056	154.867	335.136	907.663
	137.21	1663.8	327.067	421.585	410.109	850.741	106.642	468.479	868.951
	134.548	1624.38	274.113	300.954	257.058	479.196	191.41	204.416	704.43
	202.289	1819.12	247.988	264.559	333.119	531.881	98.2586	331.572	1330.63
	180.745	1343.61	321.197	471.932	211.738	785.127	85.1662	307.273	1460.81
	151.834	3076.72	246.165	264.053	379.198	917.57	157.834	451.83	1359.07
	162.809	1382.2	261.338	381.824	355.931	753.797	132.473	218.523	1066.68
	131.62	1145.58	270.969	583.003	427.519	881.236	139.3	322.264	993.772
	117.799	1517.02	218.701	231.669	327.736	1111.42	148.518	376.707	970.421
	156.485	406.729	202.789	266.865	344.204	1171.12	87.8265	150.097	1284.01
	145.934	1076.08	180.138	292.54	278.411	1000.88	150.486	260.494	1421.32
	185.859	925.589	201.214	474.354	321.67	1180.21	115.302	311.545	703.764
	157.668	904.648	375.43	500.183	366.935	1598.3	132.54	396.998	1038.62
	140.708	833.901	323.857	564.633	396.658	1517.9	110.76	431.227	697.848
	117.097	1314.49	245.286	204.205	346.934	1048.58	166.568	386.182	1272.54
	106.832	877.562	319.965	399.294	374.203	894.409	126.136	208.542	1060.2
	288.943	1384.32	305.632	603.864	281.297	950.889	141.343	429.436	1241.64
	422.993	753.496	262.871	338.138	175.355	1363.76	177.01	238.943	1024.73
	211.611	1628.79	274.854	324.302	228.873	787.709	186.285	189.577	876.418
	172.808	989.116	515.262	368.967	299.529	631.942	116.599	435.166	1018.7
	282.945	1182.37	498.216	354.164	271.084	928.973	186.294	239.27	642.944
	315.478	674.757	289.221	406.711	229.307	1179.72	277.636	213.257	1405.5
	318.003	1207.84	360.195	320.385	309.395	854.022	299.17	486.118	821.005
	170.515	954.875	332.319	272.019	258.852	650.162	308.198	236.407	816.863
	387.743	1139.26	526.933	412.581	231.837	969.75	291.322	295.476	588.469
	304.197	1658.11	506.595	185.187	409.791	398.506	167.786	272.345	811.544			cat#RPN800E
	271.693	847.016	371.932	318.436	221.768	1422.37	268.202	252.778	958.511			Amersham Molecular Weight Marker
	306.915	642.07	522.86	167.917	285.525	1024.63	314.837	207.205	959.67
	242.709	953.309	443.774	419.431	474.605	802.013	224.851	284.069	136.127
	398.706	823.027	252.499	439.282	584.714	550.898	175.357	230.362	344.537
	172.726	1425.35	435.001	414.161	391.512	986.992	367.501	390.427	145.438
	249.876	1045.04	342.531	221.079	510.282	724.498	309.644	275.252	270.113
	356.393	304.053	375.156	221.21	197.957	871.55	394.597	202.136	289.264
	153.183	479.752	440.957	496.682	360.748	991.43	264.919	386.466	345.891
	323.477	606.949	497.285	214.494	465.124	509.332	236.385	381.654	415.983
	524.512	1357.78	404.442	319.293	330.817	582.601	342.202	275.456	236.026
	373.83	583.775		491.458	278.01	1019.09	203.027	254.657	208.491
	244.03			449.816	372.695	878.177	245.561	264.406	295.876
						1481.09	469.974	252.482
						881.557	178.219	265.439
						968.364		389.705
						891.663		289.633
						631.536
						1049.58
						834.773
						726.247

## Sheet: FIGURE 5
	Figure 5B						Figure 5C (Normalized PAR intensity)					Figure 5E (#PAR foci colocalized with telomeres per nuclei)
							BJ FAP-TRF1 WT					BJ FAP-TRF1 WT
							FBS		FBS			DMSO		PARGi 10% FBS		PARGi 0.1% FBS
							Untreated	DL 20 min	Untreated	DL 20 min		Untreated	DL 20 min	Untreated	DL 20 min	Untreated	DL 20 min
						exp#1	1	139.6	0.9	58.3		0	0	0	6	0	0
						exp#2	1	189.4	1.2	118.4		0	0	0	3	0	0
						exp#3	1	141.537	1.34842	75.9335		0	0	0	0	0	0
												0	0	0	0	0	0
												0	0	0	1	0	0
												0	0	0	0	0	2
												0	0	0	0	0	0
												0	0	0	1	0	0
												0	0	0	0	0	0
												0	0	0	7	0	2
												0	0	0	0	0	1
												0	0	0	4	0	1
												0	0	0	4	0	0
												0	0	0	3	0	2
												0	0	0	0	0	0
												0	0	0	4	0	1
												0	0	0	10	0	0
												0	1	0	0	0	1
												0	0	0	0	0	0
												0	0	0	4	0	2
												0	0	0	0	0	0
												0	0	0	4	0	0
												0	1	0	0	0	4
												0	0	0	5	0	0
												0	0	0	0	0	0
												0	0	0	5	0	0
												0	0	0	0	0	0
												1	0	0	6	0	0
												0	0	0	0	0	4
												0	0	0	2	0	0
												0	0	1	0	0	1
												0	0	0	3	0	0
												0	0	0	0	0	3
												0	0	0	0	0	0
												0	0	0	3	0	0
												0	0	0	2	0	4
												0	0	0	0	0	8
												0	0	0	0	0	1
												0	0	0	0	0	0
												0	0	0	0	0	0
												0	0	0	0	0	2
												0	0	0	16	0	0
	cat#RPN800E											0	0	0	0	0	0
	Amersham Molecular Weight Marker											0	0	0	11	0	0
												0	0	0	8	0	3
												0	0	0	0	0	0
												0	0	0	0	0	0
												0	0	0	9	0	0
												0	0	0	3	0	0
												0	0	0	1	0	0
												0	0	0	5	0	0
												0	0	0	0	0	0
												0	0	0	1	0	0
												0	0	0	0	0	0
												0	0	0	0	0	0
												0	0	0	0	0	0
												0	0	0	0	0	0
												0	0	0	10	0	0
												0	2	0	10	0	0
												0	0	1	0	0	0
												0	0	0	1	0	0
												0	0	0	0	0	6
												0	0	0	0	0	0
												0	0	1	0	0	2
												0	0	0	1	0	7
												0	0	0	0	0	1
												0	0	0	3	0	5
												0	0	0	0	0	0
												0	0	0	8	0	2
												0	0	0	16	0	3
												0	0	0	16	0	12
												0	0	0	1	0	8
												0	0	0	8	0	5
												0	0	0	1	0	0
												0	0	0	48	0	3
												0	0	0	6	0	5
												0	0	0	1	0	1
												0	0	0	12	0	10
												0	0	0	11	0	0
												0	0	0	11	0	0
												0	0	0	3	0	0
												0	0	0	4	0	1
												0	0	0	0	0	0
												0	0	0	3	0	0
												0	0	0	5	0	0
												0	0	0	4	0	0
												0	4	0	0	0	6
												0	0	0	9	0	0
												0	1	0	0	0	6
												0	0	0	7	0	0
												0	0	0	0	0	1
												0	0	0	0	0	3
												0	0	0	14	0	0
												0	0	0	12	0	0
												0	0	0	8	0	3
												0	0	0	4	0	0
												0	0	0	0	0	0
												0	0	0	0	0	0
												0	0	0	1	0	0
												0	0	0	3	0	4
												0	0	0	1	0	0
												0	0	0	6	0	0
												0	0	0	7	0	0
												0	0	0	3	0	8
												0	0	0	0	0	0
												0	0	0	8	0	7
												0	0	0	2	0	0
												0	0	0	1	0	12
												0	0	0	9	0	5
												0	0	0	0	0	6
												0	0	0	17	0	21
												0	0	0	1	0	14
												0	0	0	0	0	0
												0	0	0	1	0	10
												0	0	0	7	0	0
												0	3	0	7	0	5
												0	0	0	12	0	27
												0	0	0	3	0	0
												0	5	0	1	0	6
												0	0	0	3	0	0
												0	0	0	6	0	14
												0	0	0	1	0	0
												0	0	0	0	0	0
												0	0	0	12	0	5
												0	0	0	2	0	1
												0	0	0	4	0	0
												0	0	0		0	0
												0	0	0		0	1
												0	0	0		0	0
												0	0	0		0	2
												0	0	0		0	0
												0	0	0		0	0
												0	0	0		0	0
												0	0	0		0	0
												0	0	0		0	0
												0	0	0		0	0
												0	0	0
												0	0	0
												0	0	0
												0	0	0
												0	0	0
												0	0	0
												0	0	0
												0	0	0
												0	0	0
												0	1	0
												0	0	0
												0	0	0
												0	0	0
												0	1	0
												0		0
												0		0
												0		0
												0		0
												0		0
														0
														0
														0
														0
														0
														0
														0
														0
														0
														0
														0
														0
														0
														0

## Sheet: FIGURE 6
	Fig 6B (Population doubling chronic exposure)											Fig 6C (Slope _ PD/Day)										Figure 1E (% β-gal Positive Cells)									Figure 6G (Tel G FISH Mean signal intensity)													Figure 6H (Number of Signal Free Ends per Metaphase)
	WT											WT		OGG1 KO		MUTYH KO		DKO				Untreated				DL 20 min (x18)					WT						DKO							WT		OGG1 KO		MUTH KO
	Untreated					DL 20 min						Untreated	DL 20 min (x18)	Untreated	DL 20 min (x18)	Untreated	DL 20 min (x18)	Untreated	DL 20 min (x18)		WT	6.78466	9.39086	3.80952		32.4786	44.5545	53.304			Untreated			DL 20 min (x18)			Untreated			DL 20 min (x18)				Untreated	DL 20 min (x18)	Untreated	DL 20 min (x18)	Untreated	DL 20 min (x18)
	Day0	0	0	0	0	0	0	0	0		Mean	0.5097	0.1394	0.3002	0.03492	0.4046	0.209	0.5357	0.2785		OGG1 KO	11.8687	8.20611	3.8674		26.1084	34.1346	25			(-)EXO	(+)EXO	(+)EXO	(-)EXO	(+)EXO	(+)EXO	(-)EXO	(+)EXO	(+)EXO	(-)EXO	(+)EXO	(+)EXO		1.04546	4.4878	3.72973	3.83333	0	1.35294
	Day4	2.91991	2.23716	2.69647	2.53506	1.62717	0.902112	1.69243	0.126973		(+/-)Error	0.0352	0.06609	0.0357	0.052765	0.0374	0.04045	0.06	0.1032		MUTYH KO	6.81004	6.95364	5.49199		17.3781	17.8161	9.45454			(-)FPG	(-)FPG	(+)FPG	(-)FPG	(-)FPG	(+)FPG	(-)FPG	(-)FPG	(+)FPG	(-)FPG	(-)FPG	(+)FPG		1.24324	2.35897	0	1	2.875	0
	Day8	5.52904	4.51439	4.72607	4.57504	2.07163	1.951	2.28736	0.087188												DKO	5.85176	7.86241	2.8103	4.01891	14.2384	15.2364	4.33996	10.5172		168.775	196.183	514.152	135.975	1186.65	768.111	197.907	124.735	623.99	200.178	122.953	1355.58		0.589744	0	1.73585	2.2439	1.06977	0
	Day12	7.63525	6.60262	6.3136	6.95828	2.89048	3.25699	2.79406	-0.18776													exp#1	exp#2	exp#3	exp#4	exp#1	exp#2	exp#3	exp#4		114.751	134.536	535.525	108.222	2059.62	658.866	229.76	276.267	437.155	219.356	135.432	1087.67		0	0	0	1.5	0	2
	Day16	9.34307	8.52284	7.87268	9.17141	2.92018	3.82103	3.17995	-0.19977																						138.82	201.691	642.363	95.0599	356.908	1328.52	212.685	229.029	408.239	211.014	141.097	762.864		0	1	0.836364	2.96774	0	5.30769
	Day20	10.9782	10.1529	9.41865	11.5222	3.19725	4.44321	4.05211	0.014186																						149.849	90.0036	576.248	116.494	704.791	1319.71	175.048	323.284	383.924	242.018	161.878	999.623		0	3.28571	1.48387	6.13333	1	0.92
	Day24	12.7574	11.7054	11.0661	14.2722	3.65016	5.29441	5.07955	0.779819																						141.968	74.1674	284.126	101.989	657.206	1157.8	224.973	306.359	612.772	163.376	126.681	433.457		0	4.6	0	2.04444	0	1.04546
		exp#1	exp#2	exp#3	exp#4	exp#1	exp#2	exp#3	exp#4																						79.1236	211.551	352.21	79.0591	403.068	945.875	261.32	188.874	744.296	201.251	121.105	1735.29		2	2.62857	1.04546	0	0.605263	2.55556
																															137.58	269.466	536.667	92.1834	490.311	1240.95	214.305	335.055	302.994	175.651	110.679	805.992		0	1.48387	0	1.02222	0	1
	OGG1 KO																														100.363	135.163	492.145	73.4515	1320.62	907.436	170.86	264.57	307.559	177.239	132.517	907.981		0	4.33962	0	3.03297	0	1
	Untreated					DL 20 min																									101.827	134.799	386.122	87.1131	1183.09	1249.68	190.549	224.946	367.431	255.351	168.623	933.461		1.5	3	0.5	1.02222	3	1.21053
	Day0	0	0	0	0	0	0	0	0																						136.245	99.5841	473.587	109.873	1471.59	889.859	178.503	244.776	452.918	218.26	185.269	765.681		0	0	0	2	0	0
	Day4	2.1046	1.38324	1.60002	1.88596	1.36692	0.737543	1.0115	0.516015																						81.4059	113.574	533.382	90.3936	1130.9	1105.34	199.466	223.387	533.74	209.326	178.049	849.381		0	2.78788	0	0	0	0
	Day8	2.65715	2.09412	1.99764	2.80628	1.87849	0.907211	1.10424	0.40198																						134.993	143.778	363.36	117.136	980.062	1612.99	215.148	233.508	441.293	207.323	128.005	591.511		1.87755	0	1.04546	5.45763	0	0
	Day12	4.11832	2.63613	3.30191	3.79178	1.79454	1.2931	1.13658	-0.48398																						103.557	53.1085	600.365	135.821	1344.88	1095.03	143.526	195.796	401.764	123.41	87.2055	825.178		1	1.21053	1.06977	1	1.7037	1.02222
	Day16	4.88589	3.91827	3.79884	5.03423	1.71227	1.44833	0.966511	-0.84244																						221.755	217.818	454.371	112.206	454.852	1467.38	166.594	176.166	289.211	622.589	102.69	1498.05		0	6	0	2.09091	1.02222	0
	Day20	5.86887	5.39294	4.94957	7.28245	1.94616	1.84274	1.24619	-1.2899																						117.768	130.021	584.783	116.886	499.788	1838.96	170.021	183.364	392.667	159.034	134.482	713.121		3.13636	3.13636	0	0	0	1
	Day24	7.69338	6.99296	6.88143	9.55427	2.56319	2.32734	2.37386	-1.7887																						190.266	180.102	852.377	116.791	545.266	844.118	198.646	205.095	297.831	151.073	123.095	849.337		0	1.84	0	3	0.92	4
		exp#1	exp#2	exp#3	exp#4	exp#1	exp#2	exp#3	exp#4																						129.803	208.855	821.936	117.434	376.655	1113.77	189.392	179.241	290.077	177.959	773.038	767.472		0	0	2	2.875	2.04444	0
																															149.479	185.021	589.231	135.409	355.033	827.404	171.687	247.71	679.862	232.786	652.587	609.301		0	0	0	1.12195	0	0
	MUTYH KO																														89.7659	102.446	653.306	79.9087	1243.3	1182.22	197.714	212.625	490.304	258.084	715.327	791.69		0	2.875	0	6.38889	4	1.95745
	Untreated					DL 20 min																									113.718	135.86	372.142	111.001	1236.85	1011.46	224.817	203.722	414.583	204.257	684.118	694.141		0	3.53846	1.48387	4.84211	0	1.76923
	Day0	0	0	0	0	0	0	0	0																						117.416	101.945	333.684	133.545	629.372	1156	187.996	174.588	258.039	247.335	703.655	700.259		0	3.2093	2.875	6.13333	4.45161	5
	Day4	1.8068	1.74915	1.47757	2.1665	0.781961	0.696587	1.23389	1.35464																						146.071	82.6799	435.123	91.1902	555.427	1070.5	216.709	236.717	512.859	211.891	1058.18	689.583		2.09091	0	0	1.81579	7.31818	2.5
	Day8	2.63933	2.62739	2.30534	3.53536	1.03405	1.17375	1.01092	1.47012																						88.211	96.7198	557.925	97.5413	428.56	1375.14	223.307	192.757	426.761	188.683	626.651	831.041		1.02222	4.71795	0	1.27778	2.3	4.79167
	Day12	3.95478	3.955	3.34331	4.91535	1.50789	2.02559	1.90811	2.14434																						87.5999	112.847	537.029	130.535	796.544	764.95	212.833	202.242	326.476	194.46	701.373	1108		1.53333	0	0	4.6	5.11111	3.28571
	Day16	5.75287	5.46481	5.28991	6.67238	2.07635	2.63471	2.93403	3.37134																						115.156	115.776	757.403	125.871	605.528	977.681	258.282	235.339	279.97	138.089	766.288	1038.31		0	1.06977	0	1.15	5.11111	6.57143
	Day20	7.32521	7.2508	7.60614	9.20786	2.84437	3.32285	4.05889	5.36888																						132.067	109.497	745.885	118.84	538.882	902.176	239.949		350.28	244.708	583.437	714.2		0.901961	0.92	1.86486	2.33898	0.92	3.13636
	Day24	9.27411	9.29139	9.7799	11.9209	4.32153	4.12789	5.04439	7.92441																						78.2462	134.715	312.665	117.077	590.579	779.903	185.753		200.121	165.487	716.847	947.644		2.13953	5.11111	3.36585	3.28571		7.15556
		exp#1	exp#2	exp#3	exp#4	exp#1	exp#2	exp#3	exp#4																						105.555	126.346	497.709	82.5517	413.529	789.539	193.152		260.431	153.685	619.824	972.248		0	0	2.13953	1.09524		4.18182
																															107.598	111.863	750.755	112.954	1025.43	851.247	205.642		468.34	218.445	417.592			0	6.57143	1.1948
	DKO																														139.439	169.958		130.208	1197.58	836.642	148.265		665.059	301.473	691.789			1.09524	1.09524	0
	Untreated					DL 20 min																									103.151	112.213			1011.22	573.01	180.587		358.754	273.295				1.02222	4.18182	0
	Day0	0	0	0	0	0	0	0	0																						114.085	128.195			1087.86	1090.62								0	3.28571	0
	Day4	1.77357	1.55915	1.32895	2.75802	0.448901	1.05658	0.896543	1.45137																							137.351			1092.05	1401.22								1.35294		0
	Day8	3.26312	3.21999	3.25783	5.0801	1.04536	1.58225	1.76365	3.34253																							112.131			646.976	690.072								0		1.15
	Day12	5.2846	5.31975	5.3885	7.96176	1.24699	1.79089	2.38057	5.52462																																			1.02222		1.36634
	Day16	7.54763	7.32716	7.34694	10.3759	1.59182	3.05717	3.37595	7.62793																																			1.15		2.96774
	Day20	10.0399	9.62535	8.80595	12.9891	2.35617	4.0822	4.16238	10.1848																																			0		3.83333
	Day24	12.335	12.2196	10.9912	15.83	3.84735	5.51023	5.69305	12.6094																																			0		2.78788
		exp#1	exp#2	exp#3	exp#4	exp#1	exp#2	exp#3	exp#4
[truncated: 10 more columns]

## Sheet: FIGURE 7
	Figure 7A (# CCF per 100 Cells)								Figure 7B (# bridges per 100 Cells)
		Untreated			DL 20 min (x18)					Untreated			DL 20 min (x18)
	WT	2.95082	5.2459	2.31023	11.8033	12.2517	12.6667		WT	0	0	0	0	0.1	0
	OGG1 KO	3.54331	5.29801	4.88599	12.8906	15.8416	16.1716		OGG1 KO	0.2	0.3	0.1	0.2	0.1	0.4
	MUTYH KO	2.78884	3	2.66667	5.55556	6.29139	5.57377		MUTYH KO	0.1	0.2	0.1	0.1	0.2	0.1
	DKO	8.07692	12.2187	16.6113	21.1321	23.5294	23.588		DKO	0.8	0.9	0.6	1.3	1.7	1.8
		exp#1	exp#2	exp#3	exp#1	exp#2	exp#3			exp#1	exp#2	exp#3	exp#1	exp#2	exp#3

## Sheet: FIGURE S1
	Figure S1A								Figure S1B (Relative Cell Number)													Figure S1C (Relative Cell Number)								Fig S1D (Relative Cell Number)								Fig S1E (Relative Cell Number)								Fig S1G (Relative Cell Number)
									Untreated						DL 20 min								Untreated			DL 5 min					WT								WT								Untreated
								WT	100	100	100	100	100	100	38.5593	45.6138	43.5342	47.0339	42.311	47.7403		WT	100	100	100	55.4366	48.9077	54.8387			Untreated			DL 20 min					Untreated			DL 20 min				WT	100	100	100
								OGG1 KO	100	100	100	100	100	100	73.8512	67.5212	76.8908	57.4186	57.1598	69.5861		OGG1 KO	100	100	100	65.687	68.8148	75.0698		DMSO	100	100	100	32.0561	52.1825	46.7905		DMSO	100	100	100	78.1609	61.7094	66.7087		OGG1 KO	55.3269	38.403	69.186
								MUTYH KO	100	100	100	100	100	100	56.3008	69.8834	70.9428	70.8333	58.6345	69.9507		MUTYH KO	100	100	100	66.5019	51.7854	61.4728		20μM OGG1i	100	100	100	71.0843	80.9364	66.0241		20μM OGG1i	100	100	100	83.0239	96.4865	83.8926		MUTYH KO	59.5642	36.692	79.7921
								DKO	100	100	100	100	100	100	81.5882	79.1771	92.8036	73.7456	76.0224	78.6198		DKO	100	100	100	106.607	104.648	77.5114		20μM OGG1iNA	100	100	100	45.6929	64.9477	49.5003		20μM OGG1iNA	100	100	100	53.1729	79.5833	63.0483		DKO	102.906	76.2357	82.2586
									exp#1	exp#2	exp#3	exp#4	exp#5	exp#6	exp#1	exp#2	exp#3	exp#4	exp#5	exp#6			exp#1	exp#2	exp#3	exp#1	exp#2	exp#3			exp#1	exp#2	exp#3	exp#1	exp#2	exp#3			exp#1	exp#2	exp#3	exp#1	exp#2	exp#3			exp#1	exp#2	exp#3
	cat#RPN800E
	Amersham Molecular Weight Marker

## Sheet: FIGURE S2
		Figure S2A (# CCF per 100 Cells)								Figure S2B (% telomeric DNA+ CCF)								Figure S2C (% of Gated Cells)																								Figure S2E
		Untreated			DL 20 min (4 day recovery)					Untreated			DL 20 min (24h recovery)					WT											OGG1 KO				MUTYH KO				DKO
	WT	2.90323	2.64026	2.92208	6.62252	6.90789	8.60927		WT	90	90	95	80	95	95			Untreated				DL 20 min (4 day recovery)				20J/m2 (4 day recovery)			Untreated		DL 20 min (4 day recovery)		Untreated		DL 20 min (4 day recovery)		Untreated		DL 20 min (4 day recovery)
	OGG1 KO	2.27273	2.25806	2.99003	2.31788	2.89389	3.63036		OGG1 KO	73.6842	78.9474	70	65	77.2727	77.7778		Live	95.1	94.3	96.1	90.5	89.7	88.4	82.4	82.6	75.7	31.7	41.9	94.1	93.9	91.2	91.3	94.4	94.2	85.8	84.6	92.6	92.6	90.9	90.7
	MUTYH KO	2.2508	2.32558	2.27273	3.30033	3.57143	4.27632		MUTYH KO	85.7143	95.6522	90	78.9474	85	66.6667		AV-PI+	0.11	0.66	0.5	1.2	0.42	0.92	0.6	0.7	1.02	1.2	2.3	0.28	0.35	0.75	0.82	0.18	0.17	0.54	0.88	0.3	0.2	0.44	0.33
	DKO	4.4665	5.62347	3.65449	4.65686	5.75	4.96689		DKO	95	95	70	71.4286	89.4737	86.3636		AV+PI-	1.63	4.92	1.6	3.1	4.19	8.41	9.1	9.4	14.5	43.7	40.6	1.5	5.6	3.8	6.65	1.6	5.62	5.3	11.5	1.48	7.03	3.08	7.56
		exp#1	exp#2	exp#3	exp#1	exp#2	exp#3										AV+PI+	3.11	0.099	1.8	5.3	5.69	2.26	7.9	7.4	8.85	23.3	15.3	4.12	0.11	4.27	1.26	3.87	0.04	8.37	3.02	5.6	0.14	5.61	1.36
																		exp#1	exp#2	exp#3	exp#4	exp#1	exp#2	exp#3	exp#4	exp#1	exp#2	exp#3	exp#1	exp#2	exp#1	exp#2	exp#1	exp#2	exp#1	exp#2	exp#1	exp#2	exp#1	exp#2
																			Gating strategy
																			Cells vs. Debris								Single Cells								Annexin PE Gate
																																											cat#RPN800E
																																											Amersham Molecular Weight Marker

## Sheet: FIGURE S3
	Figure S3B										Figure S3C							Figure S3D								Figure S3E								Figure S3F							Figure S3G (# γH2AX+ telomeres/cell)
																																									WT UT				WT DL 20 min + 24h				OGG1 KO UT
																																									1	0	1	0	0	0	0	6	0
																																									0	0	0	0	0	0	0	4	0
																																									0	0	0	0	0	0	0	1	0
																																									0	0	0	5	0	1	0	0	0
																																									0	0	2	0	8	0	0	5	0
																																									0	0	0	0	0	0	0	0	0
																																									0	0	0	0	1	0	0	0	0
																																									1	0	2	0	0	0	1	1	0
																																									0	0	0	0	1	0	2	1	1
																																									0	0	0	0	1	0	0	0	0
																																									0	0	0	0	1	0	0	2	0
																																									0	0	0	2	1	1	1	6	0
																																									0	0	0	0	0	0	1	0	1
																																									0	0	0	0	1	5	0	0	0
																																									0	0	0	0	1	0	1	2	0
																																									0	0	0	0	0	6	0	1	1
																																									0	0	0	0	0	5	1	28	0
																																									0	0	0	2	0	0	0	2	0
																																									1	0	0	12	0	0	0	0	0
																																									0	0	0	1	0	4	0	1	0
																																									0	0	2	2	2	1	0	2	0
																																									0	0	0	0	0	5	0	2	0
																																									0	0	0	0	0	0	3	3	0
																																									0	0	0	0	5	0	0	3	0
																																									1	0	0	0	0	0	1	6	0
																																									0	0	0	0	1	0	0	1	0
																																									0	0	0	2	0	0	2	1	0
																																									0	0	0	1	0	1	0	3	0
																																									0	0	0	0	0	0	7	0	0
																																									1	7	0	0	0	14	0	1	0
																																									0	0	0	0	0	2	1	8	2
																																									0	0	0	0	0	0	0	3	0
																																									0	0	0	0	0	0	5	0	1
																																									0	0	0	0	0	0	0	1	1
																																									2	0	0	0	1	6	0	3	0
																																									0	0	0	0	0	0	0	2	0
																																									0	0	0	0	0	0	0	0	0
																																									0	0	1	0	5	1	0	2	1
																																									0	0	0	0	1	0	0	0	0
																																									0	0	0	0	0	3	4		0
																																									0	0	2	0	1	0	0		4
																																									1	0	0	0	0	0	0		2
																																									0	0	0	0	0	0	1		0
																																									1	0	0	0	0	0	1		0
																																									0	1	0	0	2	0	0		0
																																									0	0	0	1	0	3	0		0
																																									0	0	0	2	4	0	1		0
																																									2	0	0	0	0	2	0		0
																																									2	0	0	0	2	4	0		0
																																									0	0	0	0	1	1	0		0
																																									0	0	3	1	1	3	0		0
																										cat#RPN800E															0	0	0		1	0	1		0
																			cat#RPN800E							Amersham Molecular Weight Marker															0	0	0		2	0	2		1
																			Amersham Molecular Weight Marker																						0	0	0		14	2	0		0
																																									0	0	0		0	0	0		1
																																									0	0	0		8	0	0		1
	cat#RPN800E																																								0	0	0		0	0	0		1
	Amersham Molecular Weight Marker																																								0	0	0		1	3	0		0
																																									0	0	0		0	9	0		0
																																									0	0	0		1	1	0		0
																																									0	0	1		1				0
																																									0	0	0		1				0
																																									0	0	0		0				0
																																									0	0	0		0				0
																																									1	0	0		0
																																									0	2	0		3
																																									0	0	0		0
																																									0	0	0		10
																																									0	0	0		0
																																									0		0		2
																																									0		0		0
												cat#RPN800E																													0		2		0
												Amersham Molecular Weight Marker																													0		0		0
																																									0				0
																																									1				1
																																									0				0
																																									0				0
																																									0				0
																																									4				0
																																									0				0
																																									0				1
																																									0				0
																																									0				1
																																									1				0
																																									0				0
																																									0				0
																																									0				1
																																									0				9
																																									0				0
																																									0				0
																																									0				0
																																									0				16
																																									0				0
																																									0				1
																																									0				0
																																									0				1
																																									0				1
																																									0				1
																																									0				14
																																									0
																																									0
																																									exp#1	exp#2	exp#3	exp#4	exp#1	exp#2	exp#3	exp#4	exp#1
																																		cat#RPN800E
																																		Amersham Molecular Weight Marker
[truncated: 55 more columns]

[truncated: 4 more sheets: FIGURE S4, FIGURE S5, FIGURE S6, FIGURE S7]
